# Supplementary material for: Predictive long-range allele-specific mapping of regulatory variants and target transcripts
Source: PLoS One. 2017 Apr 13;12(4):e0175768. doi: 10.1371/journal.pone.0175768 (PMC5391085; doi:10.1371/journal.pone.0175768)
Supplement: S1 Table — (XLSX) [file pone.0175768.s004.xlsx]

## Sheet: Table S1.
S1 Table. Reference panel data
SAMPLE	Population	Gender	RNA-seq	H3K27ac	H3K27me3	H3K36me3	H3K4me1	H3K4me3
NA06985	CEU	F	6	6			6	6
NA06986	CEU	M	6	6			6	6
NA06994	CEU	M	6	6			6	6
NA07037	CEU	F	6	6			6	6
NA07048	CEU	M	6	6			6	6
NA07051	CEU	M	6	6			6	6
NA07056	CEU	F	6	6			6	6
NA07357	CEU	M	6	6			6	6
NA10847	CEU	F	1,6	1,6	1	1	1,6	1,6
NA10851	CEU	M	6	6			6	6
NA11829	CEU	M	6	8			8	8
NA11830	CEU	F	6	6			6	6
NA11831	CEU	M	2,6	2,6	2		2,6	2,6
NA11832	CEU	F	6	6			6	6
NA11840	CEU	F	2,6	2,6			6	6
NA11881	CEU	M	2,6	2,6	2		2,6	2,6
NA11894	CEU	F	2,6	2,6	2		2,6	2,6
NA11918	CEU	F	6	6			6	6
NA11920	CEU	F	6	6			6	6
NA11931	CEU	F	6	6			6	6
NA11992	CEU	M	6	6			6	6
NA11994	CEU	M	6	6			6	6
NA12005	CEU	M	6	6			6	6
NA12043	CEU	M	2,6	2,6	2		2,6	2,6
NA12154	CEU	M	6	6			6	6
NA12156	CEU	F	6	6			6	6
NA12249	CEU	F	6	6			6	6
NA12275	CEU	F	6	6			6	6
NA12282	CEU	M	6	6			6	6
NA12286	CEU	M	6	6			6	6
NA12287	CEU	F	6	6			6	6
NA12383	CEU	F	6	6			6	6
NA12489	CEU	F	6	6			6	6
NA12750	CEU	M	6	6			6	6
NA12760	CEU	M	6	6			6	6
NA12761	CEU	F	6	6			6	6
NA12762	CEU	M	6	6			6	6
NA12763	CEU	F	6	6			6	6
NA12776	CEU	F	2,6	2,6	2		2,6	2,6
NA12812	CEU	M	6	6			6	6
NA12813	CEU	F	2,6	2,6	2		2,6	2,6
NA12814	CEU	M	6	6			6	6
NA12815	CEU	F	6	6			6	6
NA12873	CEU	F	6	6			6	6
NA12878	CEU	F	1,2	1,2	1,2	1	1,2	1,2
NA12890	CEU	F	1	1	1	1	1	1
NA18486	YRI	M	4	1,5	1	1	1	1
NA18498	YRI	M	4	5
NA18499	YRI	F	4	5
NA18502	YRI	F	4	5
NA18504	YRI	M	4	5
NA18505	YRI	F	1,3	1,3	1,3	1	1,3	1,3
NA18507	YRI	M	3	3,5	3		3	3
NA18508	YRI	F	3	3,5	3		3	3
NA18510	YRI	M	4	5
NA18511	YRI	F	4	5
NA18516	YRI	M	3	3,5	3		3	3
NA18517	YRI	F	4	5
NA18519	YRI	M	4	5
NA18520	YRI	F	4	5
NA18522	YRI	M	3	3,5	3		3	3
NA18523	YRI	F	4	5
NA18526	CHB	F	1	1	1	1	1	1
NA18853	YRI	M	4	5
NA18856	YRI	M	4	5
NA18861	YRI	F	4	5
NA18870	YRI	F	4	5
NA18909	YRI	F	4	5
NA18912	YRI	F	4	5
NA18916	YRI	F	4	5
NA18951	JPT	F	1	1	1	1	1	1
NA19093	YRI	F	4	5
NA19098	YRI	M	4	5
NA19099	YRI	F	1,4	1,5	1	1	1	1
NA19102	YRI	F	4	5
NA19114	YRI	F	4	5
NA19116	YRI	F	4	5
NA19119	YRI	M	4	5
NA19130	YRI	M	4	5
NA19131	YRI	F	4	5
NA19137	YRI	F	4	5
NA19138	YRI	M	4	5
NA19143	YRI	F	4	5
NA19144	YRI	M	4	5
NA19147	YRI	F	4	5
NA19152	YRI	F	4	5
NA19153	YRI	M	4	5
NA19159	YRI	F	4	5
NA19160	YRI	M	4	5
NA19171	YRI	M	4	5
NA19172	YRI	F	4	5
NA19200	YRI	M	4	5
NA19201	YRI	F	4	5
NA19204	YRI	F	3	3	3		3	3
NA19209	YRI	F	4	5
NA19210	YRI	M	4	5
NA19222	YRI	F	4	5
NA19238	YRI	F	1,2,3	1,2,3	1,2,3	1	1,2,3	1,2,3
NA19239	YRI	M	1,2,3	1,2,3,5	1,2,3	1	1,2,3	1,2,3
NA19240	YRI	F	1,2,3	1,2	1,2	1	1,2	1,2
1 .Extensive variation in chromatin states across humans. Science 342(2013). 750–752.
2. Coordinated effects of sequence variation on DNA binding, chromatin structure, and transcription. Science 342(2013). 744–747.
3. Identification of genetic variants that affect histone modifications in human cells. Science 342(2013). 747–749.
4. Understanding mechanisms underlying human gene expression variation with RNA sequencing. Nature. 464(2010). 768-772.
5. Sensitive detection of chromatin-altering polymorphisms reveals autoimmune disease mechanisms. Nat Methods. 12(2015). 458–464.
6. Population Variation and Genetic Control of Modular Chromatin Architecture in Humans. Cell 162(2015). 1039–1050.
