# Supplementary material for: Predictive long-range allele-specific mapping of regulatory variants and target transcripts
Source: PLoS One. 2017 Apr 13;12(4):e0175768. doi: 10.1371/journal.pone.0175768 (PMC5391085; doi:10.1371/journal.pone.0175768)
Supplement: S2 Table — (XLSX) [file pone.0175768.s005.xlsx]

## Sheet: Table S2.
S2 Table. Immune-related diseases and traits
Category	Diseases / Traits
Autoimmune diseases	Ulcerative colitis
	Crohn's disease
	Inflammatory bowel disease
	Psoriasis
	Psoriatic arthritis
	Antineutrophil cytoplasmic antibody-associated vasculitis
	Wegener's granulomatosis
	Juvenile idiopathic arthritis
	Rheumatoid arthritis
	Autoimmune hepatitis type-1
	Kawasaki disease
	Ankylosing spondylitis
	Behcet's disease
	Multiple sclerosis
	Sarcoidosis
	Systemic sclerosis
	Celiac disease
	Myasthenia gravis
	Sjogren's syndrome
	Dermatomyositis
	Primary biliary cirrhosis
	Systemic lupus erythematosus
	Graves' disease
	Primary sclerosing cholangitis
	Type 1 diabetes
Allergic diseases	Acute urticaria
	Allergic dermatitis
	Allergic rhinitis
	Angioedema
	Asthma
	Atopic dermatitis
	Atopy
	Eosinophilic esophagitis
Inflammation related diseases	Alzheimer's disease
	Amyotrophic lateral sclerosis
	Pancreatitis
	Gout
	Hepatitis C induced liver cirrhosis
	Hepatitis C induced liver fibrosis
	Coronary artery disease
	Parkinson's disease
	Chronic obstructive pulmonary disease
	Osteoarthritis
	Esophageal cancer
	Nasopharyngeal carcinoma
	Gastric cancer
	Pancreatic cancer
	Bladder cancer
	B cell non-Hodgkin lymphoma
	Cervical cancer
	Hepatocellular carcinoma
Laboratory results	C-reactive protein
	Erythrocyte sedimentation rate
