# Supplementary material for: Predictive long-range allele-specific mapping of regulatory variants and target transcripts
Source: PLoS One. 2017 Apr 13;12(4):e0175768. doi: 10.1371/journal.pone.0175768 (PMC5391085; doi:10.1371/journal.pone.0175768)
Supplement: S3 Table — (XLSX) [file pone.0175768.s006.xlsx]

## Sheet: Sheet1
S3 Table. Reference chromatin interactome datasets
Name	Technology	Cell type	Number of intrachromosomal interactions	Reference
ChIA-PET GM12878	ChIA-PET	GM12878	31583	1
ChIA-PET K562	ChIA-PET	K562	87801	2
Capture Hi-C GM12878	Capture Hi-C	GM12878	1469587	3
Capture Hi-C Jurkat	Capture Hi-C	Jurkat	299824	3
IM-PET GM12878	IM-PET	GM12878	18684	4
IM-PET K562	IM-PET	K562	24962	4
IM-PET CD4+ T	IM-PET	CD4+ T	41216	4
1. CTCF-Mediated Human 3D Genome Architecture Reveals Chromatin Topology for Transcription. Cell 163(2015). 1611-1627.
2. Extensive Promoter-Centered Chromatin Interactions Provide a Topological Basis for Transcription Regulation. Cell 148(2012). 84-98.
3. Capture Hi-C reveals novel candidate genes and complex long-range interactions with related autoimmune risk loci. Nat Commun. 6(2015). 30.
4. Global view of enhancer–promoter interactome in human cells. PNAS. 111(2014). E2191-E2199.
