# Supplementary material for: Predictive long-range allele-specific mapping of regulatory variants and target transcripts
Source: PLoS One. 2017 Apr 13;12(4):e0175768. doi: 10.1371/journal.pone.0175768 (PMC5391085; doi:10.1371/journal.pone.0175768)
Supplement: S4 Table — (XLSX) [file pone.0175768.s007.xlsx]

## Sheet: Table S4.
S4 Table. Gene ontology enrichment analysis
Category	Gene Ontolgy term	ID	Number of genes	Adjusted P
biological process	immune system process	GO:0002376	97	1.41e-18
	antigen processing and presentation of peptide antigen	GO:0048002	29	2.26e-15
	antigen processing and presentation	GO:0019882	31	2.26e-15
	antigen processing and presentation of exogenous peptide antigen	GO:0002478	27	1.15e-14
	antigen processing and presentation of exogenous antigen	GO:0019884	27	1.26e-14
	exogen	GO:0042638	27	4.06e-14
	hair follicle maturation	GO:0048820	27	2.43e-13
	immune response	GO:0006955	63	3.8e-13
	anatomical structure maturation	GO:0071695	27	4.11e-12
	antigen processing and presentation of peptide antigen via MHC class I	GO:0002474	19	1.17e-11
molecular function	protein binding	GO:0005515	181	1.51e-06
	MHC class II receptor activity	GO:0032395	6	4.29e-06
	TAP binding	GO:0046977	3	0.001
	ATPase activity, coupled	GO:0042623	17	0.001
	MHC class I receptor activity	GO:0032393	5	0.001
	TAP2 binding	GO:0046979	3	0.001
	TAP1 binding	GO:0046978	3	0.001
	peptide-transporting ATPase activity	GO:0015440	3	0.0013
	purine ribonucleoside triphosphate binding	GO:0035639	55	0.0013
	MHC protein binding	GO:0042287	5	0.0013
