# Supplementary material for: Predictive long-range allele-specific mapping of regulatory variants and target transcripts
Source: PLoS One. 2017 Apr 13;12(4):e0175768. doi: 10.1371/journal.pone.0175768 (PMC5391085; doi:10.1371/journal.pone.0175768)
Supplement: S5 Table — (XLSX) [file pone.0175768.s008.xlsx]

## Sheet: Table S5.
S5 Table. Features used for Random Forest
Category	Features
Disease/trait features	Acute urticaria
(53 features)	Allergic dermatitis (nickel)
	Allergic rhinitis
	Alzheimer's disease
	Amyotrophic lateral sclerosis
	Angioedema
	Ankylosing spondylitis
	Antineutrophil cytoplasmic antibody-associated vasculitis
	Asthma
	Atopic dermatitis
	Atopy
	Autoimmune hepatitis type-1
	B cell non-hodgkin lymphoma
	Behcet's disease
	Bladder cancer
	Celiac disease
	Cervical cancer
	Chronic obstructive pulmonary disease
	Coronary artery disease
	C-reactive protein
	Crohn's disease
	Dermatomyositis
	Eosinophilic esophagitis
	Erythrocyte sedimentation rate
	Esophageal cancer
	Gastric cancer
	Gout
	Graves' disease
	Hepatitis c induced liver cirrhosis
	Hepatitis c induced liver fibrosis
	Hepatocellular carcinoma
	Inflammatory bowel disease
	Juvenile idiopathic arthritis
	Kawasaki disease
	Multiple sclerosis
	Myasthenia gravis
	Nasopharyngeal carcinoma
	Osteoarthritis
	Pancreatic cancer
	Pancreatitis
	Parkinson's disease
	Primary biliary cirrhosis
	Primary sclerosing cholangitis
	Psoriasis
	Psoriatic arthritis
	Rheumatoid arthritis
	Sarcoidosis
	Sjögren's syndrome
	Systemic lupus erythematosus
	Systemic sclerosis
	Type 1 diabetes
	Ulcerative colitis
	Wegener's granulomatosis
Target gene features	Target Gene Ontology - Immune process
(3 features)	Target Gene Ontology - Inflammatory response
	Distance from ChIP-seq SNP to TSS of target gene
Transcription factor reatures	TF Gene Ontology - Immune process
(3 features)	TF Gene Ontology - Inflammatory response
	Changes in TF binding affinity
General epigenetic data features	GM12878 H3K27ac
(100 features of regulatory region	GM12878 H3K27me3
100 features of target gene promoter)	GM12878 H3K36me3
	GM12878 H3K4me2
	GM12878 H3K4me3
	GM12878 H3K79me2
	GM12878 H3K9ac
	GM12878 H3K9me3
	GM12878 H4K20me1
	K562 H3K27ac
	K562 H3K27me3
	K562 H3K36me3
	K562 H3K4me1
	K562 H3K4me2
	K562 H3K4me3
	K562 H3K79me2
	K562 H3K9ac
	K562 H3K9me1
	K562 H3K9me3
	K562 H4K20me1
	Cord CD4+T-cell H3K27me3
	Cord CD4+T-cell H3K4me1
	Cord CD4+T-cell H3K4me3
	Cord CD4+T-cell H3K9me3
	Cord CD8+T-cell H3K27ac
	Cord CD8+T-cell H3K27me3
	Cord CD8+T-cell H3K36me3
	Cord CD8+T-cell H3K4me1
	Cord CD8+T-cell H3K4me3
	Cord CD8+T-cell H3K9me3
	Cord macrophage H3K27ac
	Cord macrophage H3K27me3
	Cord macrophage H3K36me3
	Cord macrophage H3K4me1
	Cord macrophage H3K4me3
	Cord macrophage H3K9me3
	Cord monocyte H3K27ac
	Cord monocyte H3K27me3
	Cord monocyte H3K36me3
	Cord monocyte H3K4me1
	Cord monocyte H3K4me3
	Cord monocyte H3K9me3
	Cord neutrophil H3K27ac
	Cord neutrophil H3K27me3
	Cord neutrophil H3K36me3
	Cord neutrophil H3K4me1
	Cord neutrophil H3K4me3
	Cord neutrophil H3K9me3
	Cord NK-cell H3K27me3
	Cord NK-cell H3K36me3
	Cord NK-cell H3K4me3
	Cord NK-cell H3K9me3
	Venous B-cell H3K27me3
	Venous B-cell H3K36me3
	Venous B-cell H3K4me1
	Venous B-cell H3K4me3
	Venous B-cell H3K9me3
	Venous CD4+T-cell H3K27ac
	Venous CD4+T-cell H3K27me3
	Venous CD4+T-cell H3K36me3
	Venous CD4+T-cell H3K4me1
	Venous CD4+T-cell H3K4me3
	Venous CD4+T-cell H3K9me3
	Venous CD8+T-cell H3K27ac
	Venous CD8+T-cell H3K27me3
	Venous CD8+T-cell H3K36me3
	Venous CD8+T-cell H3K4me1
	Venous CD8+T-cell H3K4me3
	Venous CD8+T-cell H3K9me3
	Venous eosinophil H3K27ac
	Venous eosinophil H3K27me3
	Venous eosinophil H3K36me3
	Venous eosinophil H3K4me1
	Venous eosinophil H3K4me3
	Venous eosinophil H3K9me3
	Venous macrophage DNase
	Venous macrophage H3K27ac
	Venous macrophage H3K27me3
	Venous macrophage H3K36me3
	Venous macrophage H3K4me1
	Venous macrophage H3K4me3
	Venous macrophage H3K9me3
	Venous monocyte DNase
	Venous monocyte H3K27ac
	Venous monocyte H3K27me3
	Venous monocyte H3K36me3
	Venous monocyte H3K4me1
	Venous monocyte H3K4me3
	Venous monocyte H3K9me3
	Venous neutrophil H3K27ac
	Venous neutrophil H3K27me3
	Venous neutrophil H3K36me3
	Venous neutrophil H3K4me1
	Venous neutrophil H3K4me3
	Venous neutrophil H3K9me3
	Venous NK-cell H3K27me3
	Venous NK-cell H3K36me3
	Venous NK-cell H3K4me1
	Venous NK-cell H3K4me3
	Venous NK-cell H3K9me3
	GM12878 H3K27ac promoter
	GM12878 H3K27me3 promoter
	GM12878 H3K36me3 promoter
	GM12878 H3K4me2 promoter
	GM12878 H3K4me3 promoter
	GM12878 H3K79me2 promoter
	GM12878 H3K9ac promoter
	GM12878 H3K9me3 promoter
	GM12878 H4K20me1 promoter
	K562 H3K27ac promoter
	K562 H3K27me3 promoter
	K562 H3K36me3 promoter
	K562 H3K4me1 promoter
	K562 H3K4me2 promoter
	K562 H3K4me3 promoter
	K562 H3K79me2 promoter
	K562 H3K9ac promoter
	K562 H3K9me1 promoter
	K562 H3K9me3 promoter
	K562 H4K20me1 promoter
	Cord CD4+T-cell H3K27me3 promoter
	Cord CD4+T-cell H3K4me1 promoter
	Cord CD4+T-cell H3K4me3 promoter
	Cord CD4+T-cell H3K9me3 promoter
	Cord CD8+T-cell H3K27ac promoter
	Cord CD8+T-cell H3K27me3 promoter
	Cord CD8+T-cell H3K36me3 promoter
	Cord CD8+T-cell H3K4me1 promoter
	Cord CD8+T-cell H3K4me3 promoter
	Cord CD8+T-cell H3K9me3 promoter
	Cord macrophage H3K27ac promoter
	Cord macrophage H3K27me3 promoter
	Cord macrophage H3K36me3 promoter
	Cord macrophage H3K4me1 promoter
	Cord macrophage H3K4me3 promoter
	Cord macrophage H3K9me3 promoter
	Cord monocyte H3K27ac promoter
	Cord monocyte H3K27me3 promoter
	Cord monocyte H3K36me3 promoter
	Cord monocyte H3K4me1 promoter
	Cord monocyte H3K4me3 promoter
	Cord monocyte H3K9me3 promoter
	Cord neutrophil H3K27ac promoter
	Cord neutrophil H3K27me3 promoter
	Cord neutrophil H3K36me3 promoter
	Cord neutrophil H3K4me1 promoter
	Cord neutrophil H3K4me3 promoter
	Cord neutrophil H3K9me3 promoter
	Cord NK-cell H3K27me3 promoter
	Cord NK-cell H3K36me3 promoter
	Cord NK-cell H3K4me3 promoter
	Cord NK-cell H3K9me3 promoter
	Venous B-cell H3K27me3 promoter
	Venous B-cell H3K36me3 promoter
	Venous B-cell H3K4me1 promoter
	Venous B-cell H3K4me3 promoter
	Venous B-cell H3K9me3 promoter
	Venous CD4+T-cell H3K27ac promoter
	Venous CD4+T-cell H3K27me3 promoter
	Venous CD4+T-cell H3K36me3 promoter
	Venous CD4+T-cell H3K4me1 promoter
	Venous CD4+T-cell H3K4me3 promoter
	Venous CD4+T-cell H3K9me3 promoter
	Venous CD8+T-cell H3K27ac promoter
	Venous CD8+T-cell H3K27me3 promoter
	Venous CD8+T-cell H3K36me3 promoter
	Venous CD8+T-cell H3K4me1 promoter
	Venous CD8+T-cell H3K4me3 promoter
	Venous CD8+T-cell H3K9me3 promoter
	Venous eosinophil H3K27ac promoter
	Venous eosinophil H3K27me3 promoter
	Venous eosinophil H3K36me3 promoter
	Venous eosinophil H3K4me1 promoter
	Venous eosinophil H3K4me3 promoter
	Venous eosinophil H3K9me3 promoter
	Venous macrophage DNase promoter
	Venous macrophage H3K27ac promoter
	Venous macrophage H3K27me3 promoter
	Venous macrophage H3K36me3 promoter
	Venous macrophage H3K4me1 promoter
	Venous macrophage H3K4me3 promoter
	Venous macrophage H3K9me3 promoter
	Venous monocyte DNase promoter
	Venous monocyte H3K27ac promoter
	Venous monocyte H3K27me3 promoter
	Venous monocyte H3K36me3 promoter
	Venous monocyte H3K4me1 promoter
	Venous monocyte H3K4me3 promoter
	Venous monocyte H3K9me3 promoter
	Venous neutrophil H3K27ac promoter
	Venous neutrophil H3K27me3 promoter
	Venous neutrophil H3K36me3 promoter
	Venous neutrophil H3K4me1 promoter
	Venous neutrophil H3K4me3 promoter
	Venous neutrophil H3K9me3 promoter
	Venous NK-cell H3K27me3 promoter
	Venous NK-cell H3K36me3 promoter
	Venous NK-cell H3K4me1 promoter
	Venous NK-cell H3K4me3 promoter
	Venous NK-cell H3K9me3 promoter
Total	259 features
