# Supplementary material for: Predictive long-range allele-specific mapping of regulatory variants and target transcripts
Source: PLoS One. 2017 Apr 13;12(4):e0175768. doi: 10.1371/journal.pone.0175768 (PMC5391085; doi:10.1371/journal.pone.0175768)
Supplement: S6 Table — (XLSX) [file pone.0175768.s009.xlsx]

## Sheet: Table S6.
S6 Table. Variable importance of Random Forest for H3K27ac
Variable	Importance
GM12878 H3K27ac	32.6906
Distance from ChIP-seq SNP to TSS of target gene	32.606
Systemic lupus erythematosus	28.2902
GM12878 H3K9ac	28.17
GM12878 H3K79me2	23.0444
K562 H3K27me3	22.2591
GM12878 H3K36me3	21.8531
K562 H3K4me3 promoter	21.8309
Venous B.cell H3K4me1	21.6567
Venous B.cell H3K4me1 promoter	21.5904
Cord monocyte H3K27ac promoter	20.512
GM12878 H3K9me3	20.4822
Cord monocyte H3K4me1	20.455
GM12878 H3K4me2	20.2477
Venous CD4.T.cell H3K4me1 promoter	19.976
Venous eosinophil H3K4me1	19.8367
Venous CD8.T.cell H3K4me1	19.6737
Rheumatoid arthritis	19.609
Venous monocyte H3K4me1	19.5691
K562 H3K4me2 promoter	19.3496
Venous monocyte H3K27ac promoter	19.1693
Asthma	19.1522
Venous eosinophil H3K27me3	18.9186
Venous monocyte H3K27ac	18.9015
K562 H3K9me1 promoter	18.8971
inflammatory bowel disease	18.8618
Cord neutrophil H3K4me1	18.7109
K562 H4K20me1	18.5967
Venous CD8.T.cell H3K4me1 promoter	18.4246
Type 1 diabetes	18.3923
Venous CD4.T.cell H3K4me1	18.2028
Venous NK.cell H3K4me1 promoter	18.1874
K562 H3K27ac promoter	18.0963
K562 H3K9me1	18.0237
GM12878 H3K27ac promoter	17.9521
Cord CD4.T.cell H3K4me1 promoter	17.9285
K562 H3K9ac promoter	17.7708
Venous B.cell H3K4me3 promoter	17.5138
Venous macrophage H3K4me1	17.3209
Venous neutrophil H3K27ac promoter	17.2592
Cord CD8.T.cell H3K4me1	17.1767
K562 H3K79me2 promoter	17.0673
Venous eosinophil H3K4me1 promoter	16.836
Cord macrophage H3K4me1	16.6447
Cord NK.cell H3K27me3	16.6423
K562 H3K36me3 promoter	16.6345
Venous macrophage H3K36me3	16.5582
Cord CD4.T.cell H3K4me1	16.438
Cord macrophage H3K36me3	16.2904
K562 H4K20me1 promoter	16.2819
Crohn's disease	16.2465
Venous monocyte H3K36me3	16.2263
Venous monocyte H3K4me1 promoter	16.2079
K562 H3K79me2	16.1928
Cord CD8.T.cell H3K4me1 promoter	16.0928
K562 H3K36me3	16.0789
GM12878 H3K27me3 promoter	16.0302
K562 H3K9me3	16.0283
Venous neutrophil H3K4me1	15.9782
GM12878 H3K27me3	15.8665
Cord macrophage H3K4me1 promoter	15.735
Venous monocyte DNase promoter	15.7148
K562 H3K4me1 promoter	15.6979
Cord neutrophil H3K4me3 promoter	15.6417
GM12878 H3K79me2 promoter	15.6359
Cord monocyte H3K4me1 promoter	15.495
Venous neutrophil H3K36me3 promoter	15.477
Venous CD8.T.cell H3K27ac	15.1876
GM12878 H3K4me2 promoter	15.1736
K562 H3K27ac	15.1185
GM12878 H4K20me1 promoter	15.1077
K562 H3K9ac	15.0391
Venous macrophage H3K4me3 promoter	14.9152
Ulcerative colitis	14.7971
Cord monocyte H3K36me3	14.7568
Cord neutrophil H3K36me3 promoter	14.7392
Venous macrophage DNase promoter	14.6874
Cord monocyte H3K27ac	14.6778
Venous CD8.T.cell H3K36me3	14.6092
Venous NK.cell H3K4me1	13.9988
GM12878 H3K9me3 promoter	13.982
Venous eosinophil H3K27ac promoter	13.9127
GM12878 H4K20me1	13.9044
Venous macrophage H3K27ac	13.8872
Venous macrophage H3K27ac promoter	13.8127
GM12878 H3K9ac promoter	13.791
K562 H3K4me1	13.768
Venous neutrophil H3K36me3	13.7225
Cord neutrophil H3K27me3 promoter	13.7071
Venous CD4.T.cell H3K27ac	13.6333
K562 H3K4me3	13.5921
Cord neutrophil H3K27ac	13.5134
Cord CD8.T.cell H3K36me3	13.5062
Cord CD8.T.cell H3K4me3 promoter	13.3722
Cord monocyte H3K4me3 promoter	13.3214
Cord neutrophil H3K27ac promoter	13.2131
K562 H3K27me3 promoter	13.1619
Venous monocyte DNase	13.1551
Cord macrophage H3K27ac	13.1466
Cord macrophage H3K4me3 promoter	13.0895
Venous neutrophil H3K27me3	13.0027
Cord NK.cell H3K4me3 promoter	12.9854
GM12878 H3K36me3 promoter	12.6821
K562 H3K9me3 promoter	12.5826
Cord CD8.T.cell H3K27ac promoter	12.5733
Venous eosinophil H3K36me3	12.5021
Venous monocyte H3K4me3	12.4913
Cord CD8.T.cell H3K27ac	12.4754
Venous macrophage H3K4me1 promoter	12.3455
Venous CD8.T.cell H3K27ac promoter	12.3425
GM12878 H3K4me3 promoter	12.3024
Venous neutrophil H3K27ac	12.2509
Venous CD4.T.cell H3K36me3	12.2372
K562 H3K4me2	12.1905
Change of TF affinity	12.1703
Venous macrophage H3K27me3	12.1504
Cord neutrophil H3K27me3	12.1136
Venous CD8.T.cell H3K4me3 promoter	11.9825
Graves' disease	11.9721
Venous neutrophil H3K4me3	11.9562
Venous B.cell H3K4me3	11.8686
Cord NK.cell H3K36me3	11.8538
Venous NK.cell H3K4me3 promoter	11.8524
Multiple sclerosis	11.8516
Venous monocyte H3K36me3 promoter	11.7922
Venous CD4.T.cell H3K27ac promoter	11.7904
Cord neutrophil H3K36me3	11.7836
Venous monocyte H3K4me3 promoter	11.6561
Venous macrophage DNase	11.6208
Cord macrophage H3K4me3	11.5289
Venous CD4.T.cell H3K4me3 promoter	11.4932
Venous macrophage H3K4me3	11.4146
Venous macrophage H3K27me3 promoter	11.3145
Cord neutrophil H3K4me3	11.2979
Cord neutrophil H3K4me1 promoter	11.2425
Cord CD4.T.cell H3K4me3 promoter	11.1629
Cord CD8.T.cell H3K4me3	11.1033
Cord monocyte H3K4me3	11.065
Venous CD4.T.cell H3K4me3	11.0393
Cord macrophage H3K27ac promoter	10.7818
Venous neutrophil H3K4me3 promoter	10.7568
Venous eosinophil H3K4me3 promoter	10.6279
Venous eosinophil H3K27ac	10.5097
Venous NK.cell H3K36me3 promoter	10.431
Venous neutrophil H3K27me3 promoter	10.3252
Venous neutrophil H3K9me3	10.2808
Venous CD8.T.cell H3K4me3	10.2461
Venous monocyte H3K27me3 promoter	10.037
GM12878 H3K4me3	9.87189
Venous eosinophil H3K27me3 promoter	9.84015
Venous eosinophil H3K4me3	9.80042
Venous B.cell H3K36me3	9.51989
Venous CD4.T.cell H3K36me3 promoter	9.47754
Systemic sclerosis	9.42734
Cord macrophage H3K27me3 promoter	9.31631
Venous eosinophil H3K36me3 promoter	9.12986
Venous neutrophil H3K4me1 promoter	9.12795
Cord CD8.T.cell H3K36me3 promoter	8.99103
Cord NK.cell H3K4me3	8.77098
Venous CD4.T.cell H3K27me3	8.69461
Cord monocyte H3K27me3 promoter	8.64473
Cord macrophage H3K27me3	8.58281
Venous macrophage H3K36me3 promoter	8.57346
Cord monocyte H3K9me3	8.50698
Cord CD8.T.cell H3K27me3 promoter	8.39247
Venous CD4.T.cell H3K9me3 promoter	8.36185
Venous macrophage H3K9me3	8.14699
Cord macrophage H3K36me3 promoter	8.02149
Venous CD4.T.cell H3K27me3 promoter	7.98788
Cord NK.cell H3K27me3 promoter	7.97415
GO analysis of TF (GO term: Immune process)	7.49218
Cord CD4.T.cell H3K27me3	7.4814
Venous monocyte H3K27me3	7.33275
Cord CD8.T.cell H3K27me3	6.93717
Ankylosing spondylitis	6.7903
Cord CD4.T.cell H3K4me3	6.7524
Venous B.cell H3K36me3 promoter	6.60551
Venous B.cell H3K27me3 promoter	6.49048
Venous CD8.T.cell H3K36me3 promoter	6.29161
Primary biliary cirrhosis	6.2233
Celiac disease	6.20472
Cord CD4.T.cell H3K27me3 promoter	6.10695
Behcet's disease	6.10377
Cord monocyte H3K27me3	6.07349
Venous NK.cell H3K36me3	6.00863
Venous eosinophil H3K9me3	6.00567
Cord monocyte H3K36me3 promoter	5.66854
Venous B.cell H3K9me3	5.62519
Coronary artery disease	5.5152
Alzheimer's disease	5.00015
Venous NK.cell H3K4me3	4.89132
Venous macrophage H3K9me3 promoter	4.51196
Venous eosinophil H3K9me3 promoter	4.48481
Venous CD4.T.cell H3K9me3	4.19326
Cord NK.cell H3K36me3 promoter	3.93505
Hepatitis c induced liver cirrhosis	3.45457
Cord neutrophil H3K9me3	2.88808
Cord macrophage H3K9me3 promoter	2.75614
Cord CD8.T.cell H3K9me3	2.42731
Venous monocyte H3K9me3	2.27221
Amyotrophic lateral sclerosis	2.23731
Allergic rhinitis	2.12229
Venous CD8.T.cell H3K27me3 promoter	2.0384
Venous neutrophil H3K9me3 promoter	2.03295
Venous monocyte H3K9me3 promoter	1.89783
Cord neutrophil H3K9me3 promoter	1.85775
Venous B.cell H3K9me3 promoter	1.85758
Cord CD8.T.cell H3K9me3 promoter	1.84599
Kawasaki disease	1.83186
Osteoarthritis	1.78375
Autoimmune hepatitis type 1	1.54274
Cord macrophage H3K9me3	1.50018
Eosinophilic esophagitis	1.41803
Venous NK.cell H3K27me3	1.31984
C-reactive protein	1.28525
Venous NK.cell H3K27me3 promoter	1.21191
Myasthenia gravis	1.19564
Sjögren's syndrome	1.11751
Hepatitis c induced liver fibrosis	1.09322
Psoriatic arthritis	0.956834
Cord NK.cell H3K9me3	0.836315
Cervical cancer	0.805591
Acute urticaria	0.727538
Cord monocyte H3K9me3 promoter	0.64554
Cord NK.cell H3K9me3 promoter	0.58327
Cord CD4.T.cell H3K9me3	0.582846
Esophageal cancer	0.534044
GO analysis of TF (GO term: Inflammatory response)	0.507113
Gastric cancer	0.415063
Juvenile idiopathic arthritis	0.4002
Cord CD4.T.cell H3K9me3 promoter	0.4002
Allergic dermatitis (nickel)	0.3755
Venous CD8.T.cell H3K9me3	0.368021
Hepatocellular carcinoma	0.344508
Sarcoidosis	0.30015
Psoriasis	0.245834
Venous CD8.T.cell H3K9me3 promoter	0.241609
Chronic obstructive pulmonary disease	0.2001
Dermatomyositis	0.2001
Angioedema	0.150479
Venous NK.cell H3K9me3 promoter	0.10005
Erythrocyte sedimentation rate	0.10005
Antineutrophil cytoplasmic antibody associated vasculitis	0
Atopy	0
B cell non-hodgkin lymphoma	0
Bladder cancer	0
Gout	0
Nasopharyngeal carcinoma	0
Pancreatitis	0
Wegener's granulomatosis	0
GO analysis of TF (GO term: Immune process)	0
GO analysis of TF (GO term: Inflammatory response)	0
Atopic dermatitis	-0.165607
Primary sclerosing cholangitis	-0.652484
Venous NK.cell H3K9me3	-0.778076
Venous CD8.T.cell H3K27me3	-1.06404
Venous B.cell H3K27me3	-1.49185
Parkinson's disease	-2.98919
Pancreatic cancer	-3.75651
