# Supplementary material for: Predictive long-range allele-specific mapping of regulatory variants and target transcripts
Source: PLoS One. 2017 Apr 13;12(4):e0175768. doi: 10.1371/journal.pone.0175768 (PMC5391085; doi:10.1371/journal.pone.0175768)
Supplement: S7 Table — (XLSX) [file pone.0175768.s010.xlsx]

## Sheet: Table S7.
S7 Table. Variable importance of Random Forest for H3K4me1
Variable	Importance
Distance from ChIP-seq SNP to TSS of target gene	37.7244
Systemic lupus erythematosus	35.6838
GM12878 H3K27ac	30.9435
GM12878 H3K4me2	24.8933
GM12878 H3K9me3	23.3487
K562 H3K9me1 promoter	21.9407
K562 H3K27me3	21.8568
Venous neutrophil H3K4me1	21.7939
Venous CD4.T.cell H3K4me1	21.2348
Cord CD4.T.cell H3K4me1	21.0644
GM12878 H3K36me3	20.6239
GM12878 H3K9ac	20.6109
GM12878 H3K79me2	20.3753
Venous eosinophil H3K27me3	19.6772
Venous neutrophil H3K27me3	19.5189
Venous macrophage H3K4me1	19.4061
K562 H3K4me1	19.1845
K562 H4K20me1	18.2835
Cord CD8.T.cell H3K4me1 promoter	17.851
Venous eosinophil H3K4me1	17.7494
Venous B.cell H3K4me1	17.393
Venous B.cell H3K4me1 promoter	17.2882
Cord monocyte H3K27ac promoter	17.0077
Cord neutrophil H3K4me1	16.8152
Cord CD8.T.cell H3K4me1	16.7783
Cord macrophage H3K4me1	16.7558
K562 H3K4me3 promoter	16.6951
Venous monocyte H3K4me1	16.4451
Cord macrophage H3K27ac	16.4288
Cord monocyte H3K4me1	16.3377
K562 H3K27ac promoter	16.2412
K562 H3K9me1	16.2149
Venous monocyte H3K27ac promoter	16.0675
GM12878 H4K20me1	16.0344
GM12878 H3K27me3	15.7888
Venous monocyte H3K27ac	15.7663
Cord neutrophil H3K27me3	15.6645
K562 H3K9ac promoter	15.4511
GM12878 H3K79me2 promoter	15.106
K562 H3K4me2 promoter	15.0919
Cord monocyte H3K27ac	15.0633
Venous CD8.T.cell H3K4me1	14.7248
K562 H3K27me3 promoter	14.4527
Cord neutrophil H3K27me3 promoter	14.3628
Venous neutrophil H3K27ac promoter	14.2425
Venous monocyte H3K4me1 promoter	14.1486
Venous CD8.T.cell H3K4me1 promoter	13.9843
Venous CD8.T.cell H3K27ac	13.9272
Cord monocyte H3K4me1 promoter	13.8328
K562 H4K20me1 promoter	13.5419
rheumatoid arthritis	13.4368
K562 H3K79me2 promoter	13.4092
K562 H3K4me1 promoter	13.3443
GM12878 H3K27ac promoter	13.3366
Changes in TF binding affinity	13.2106
Venous CD4.T.cell H3K4me1 promoter	13.1706
Cord NK.cell H3K4me3 promoter	13.148
Cord neutrophil H3K4me3 promoter	13.1434
Venous neutrophil H3K27ac	13.0123
GM12878 H4K20me1 promoter	12.7581
K562 H3K36me3	12.6955
K562 H3K36me3 promoter	12.5783
Venous CD8.T.cell H3K27ac promoter	12.4577
Cord CD4.T.cell H3K4me1 promoter	12.4411
Venous macrophage H3K4me3 promoter	12.4249
GM12878 H3K27me3 promoter	12.3179
Cord neutrophil H3K27ac promoter	12.1367
Cord macrophage H3K4me1 promoter	11.8748
Venous CD8.T.cell H3K4me3 promoter	11.8462
Venous B.cell H3K4me3 promoter	11.7548
K562 H3K9me3	11.6188
Venous macrophage H3K36me3	11.5082
Venous neutrophil H3K36me3 promoter	11.4882
Cord CD8.T.cell H3K4me3 promoter	11.4369
Cord monocyte H3K4me3	11.186
Cord macrophage H3K4me3 promoter	11.1809
Cord neutrophil H3K4me1 promoter	11.1151
Crohn's disease	11.076
Venous monocyte DNase	11.0744
Venous monocyte H3K4me3	11.0728
Venous neutrophil H3K4me3 promoter	11.0141
GM12878 H3K9me3 promoter	10.9967
Venous eosinophil H3K4me1 promoter	10.8548
Venous eosinophil H3K4me3 promoter	10.8408
Venous eosinophil H3K27ac promoter	10.8255
Venous monocyte H3K36me3	10.8093
Venous CD4.T.cell H3K27ac	10.7301
Venous monocyte DNase promoter	10.6988
TF Gene Ontology - Immune process	10.6672
K562 H3K9me3 promoter	10.6522
Inflammatory bowel disease	10.6184
Venous macrophage H3K27ac promoter	10.5543
GM12878 H3K4me3 promoter	10.4647
Venous macrophage DNase promoter	10.4257
Asthma	10.3517
Cord macrophage H3K36me3	10.2501
GM12878 H3K9ac promoter	10.2489
Cord neutrophil H3K36me3 promoter	10.23
Cord macrophage H3K27ac promoter	10.2291
GM12878 H3K4me2 promoter	10.1513
Venous NK.cell H3K4me3 promoter	10.0962
Venous CD4.T.cell H3K4me3 promoter	10.0128
GM12878 H3K36me3 promoter	9.89358
Cord monocyte H3K4me3 promoter	9.83238
Venous CD4.T.cell H3K27ac promoter	9.82508
Cord CD4.T.cell H3K4me3 promoter	9.71591
K562 H3K79me2	9.62551
Venous B.cell H3K36me3 promoter	9.45005
Cord monocyte H3K36me3	9.42631
Venous NK.cell H3K4me1 promoter	9.41332
Venous monocyte H3K36me3 promoter	9.36775
Type 1 diabetes	9.3513
Venous NK.cell H3K4me1	9.33951
Venous macrophage H3K4me1 promoter	9.33137
Venous monocyte H3K27me3	9.23058
Graves' disease	9.1803
Cord CD8.T.cell H3K27ac promoter	9.11968
Venous macrophage H3K27me3	8.76819
K562 H3K9ac	8.7137
Venous CD8.T.cell H3K36me3	8.68525
Venous B.cell H3K4me3	8.35332
K562 H3K27ac	8.29618
Venous neutrophil H3K27me3 promoter	8.18894
Venous CD4.T.cell H3K36me3	8.16664
Venous neutrophil H3K4me1 promoter	8.14388
Venous neutrophil H3K4me3	8.05505
Cord neutrophil H3K27ac	7.93795
Venous neutrophil H3K36me3	7.91708
Venous eosinophil H3K9me3	7.88342
Cord CD8.T.cell H3K27me3	7.84261
Venous CD8.T.cell H3K36me3 promoter	7.84164
Venous monocyte H3K4me3 promoter	7.81972
K562 H3K4me2	7.59243
K562 H3K4me3	7.56256
Ulcerative colitis	7.54217
GM12878 H3K4me3	7.50725
Venous B.cell H3K36me3	7.32311
Venous macrophage H3K27ac	7.18261
Venous macrophage H3K4me3	7.05151
Cord CD8.T.cell H3K4me3	6.90283
Cord CD8.T.cell H3K27ac	6.78933
Venous CD8.T.cell H3K4me3	6.78753
Multiple sclerosis	6.69572
Cord monocyte H3K36me3 promoter	6.59427
Venous B.cell H3K9me3	6.57611
Venous macrophage DNase	6.54641
Cord CD8.T.cell H3K36me3	6.49747
Cord CD4.T.cell H3K27me3	6.40955
Venous monocyte H3K27me3 promoter	6.29846
Venous macrophage H3K27me3 promoter	6.25768
Cord macrophage H3K36me3 promoter	6.24592
Venous eosinophil H3K27me3 promoter	6.18975
Primary biliary cirrhosis	6.18162
Cord neutrophil H3K36me3	6.02089
Cord macrophage H3K27me3 promoter	5.82831
Venous CD4.T.cell H3K36me3 promoter	5.64303
Cord macrophage H3K4me3	5.61556
Cord CD8.T.cell H3K9me3	5.5962
Venous eosinophil H3K36me3	5.50699
Venous eosinophil H3K4me3	5.47107
Systemic sclerosis	5.17278
Cervical cancer	4.89446
Cord neutrophil H3K4me3	4.75765
Alzheimer's disease	4.58063
Venous eosinophil H3K36me3 promoter	4.40006
Cord CD8.T.cell H3K27me3 promoter	4.2283
Cord NK.cell H3K27me3 promoter	4.149
Cord monocyte H3K27me3	4.13807
Venous macrophage H3K36me3 promoter	4.129
Venous monocyte H3K9me3	4.1121
Hepatitis c induced liver cirrhosis	3.86921
Cord monocyte H3K27me3 promoter	3.76836
Venous B.cell H3K27me3 promoter	3.72732
Cord monocyte H3K9me3	3.65047
Venous CD4.T.cell H3K4me3	3.47569
Venous CD4.T.cell H3K27me3 promoter	3.43109
Venous eosinophil H3K27ac	3.14367
Venous NK.cell H3K36me3	3.09598
Cord NK.cell H3K4me3	3.05778
Celiac disease	2.92939
Cord CD4.T.cell H3K4me3	2.896
Venous eosinophil H3K9me3 promoter	2.85059
Cord NK.cell H3K27me3	2.7277
Cord CD8.T.cell H3K36me3 promoter	2.65848
Venous NK.cell H3K4me3	2.60809
Amyotrophic lateral sclerosis	2.54618
Osteoarthritis	2.50615
Venous macrophage H3K9me3	2.48072
Cord macrophage H3K27me3	2.42138
Cord NK.cell H3K36me3 promoter	2.41212
Cord CD4.T.cell H3K27me3 promoter	2.33432
Coronary artery disease	2.23689
Cord neutrophil H3K9me3	2.22167
Cord macrophage H3K9me3 promoter	2.1889
Sjögren.s syndrome	2.14619
Cord NK.cell H3K36me3	1.96607
Psoriasis	1.6987
Venous NK.cell H3K27me3 promoter	1.67439
Venous B.cell H3K27me3	1.65021
Venous CD8.T.cell H3K27me3	1.61035
Venous NK.cell H3K36me3 promoter	1.41607
Cord monocyte H3K9me3 promoter	1.40116
Eosinophilic esophagitis	1.38465
Behcet's disease	1.38345
Venous CD8.T.cell H3K27me3 promoter	1.34175
Venous neutrophil H3K9me3 promoter	1.25952
Kawasaki disease	1.24419
Venous CD4.T.cell H3K27me3	1.16194
TF Gene Ontology - Inflammatory response	1.10967
Venous monocyte H3K9me3 promoter	0.987405
Hepatocellular carcinoma	0.955869
Venous NK.cell H3K27me3	0.845969
Autoimmune hepatitis type.1	0.75794
Atopic dermatitis	0.692502
Chronic obstructive pulmonary disease	0.682851
Esophageal cancer	0.583274
Venous CD4.T.cell H3K9me3	0.518309
Psoriatic arthritis	0.50025
Venous B.cell H3K9me3 promoter	0.50025
Pancreatic cancer	0.454813
Dermatomyositis	0.4002
Allergic rhinitis	0.32683
Venous macrophage H3K9me3 promoter	0.283474
Venous neutrophil H3K9me3	0.267569
Juvenile idiopathic arthritis	0.241613
Venous CD8.T.cell H3K9me3	0.2001
Bladder cancer	0.2001
Venous CD4.T.cell H3K9me3 promoter	0.112125
Cord NK.cell H3K9me3	0.10005
B cell non-hodgkin lymphoma	0.10005
Erythrocyte sedimentation rate	0.10005
Gastric cancer	0.10005
Hepatitis c induced liver fibrosis	0.10005
Primary sclerosing cholangitis	0.10005
Acute urticaria	0
Allergic dermatitis (nickel)	0
Angioedema	0
Antineutrophil cytoplasmic antibody associated vasculitis	0
Atopy	0
Gout	0
Nasopharyngeal carcinoma	0
Pancreatitis	0
Sarcoidosis	0
Wegener's granulomatosis	0
Target Gene Ontology - Immune process	0
Target Gene Ontology - Inflammatory response	0
Cord CD4.T.cell H3K9me3 promoter	0
Cord NK.cell H3K9me3 promoter	0
Venous CD8.T.cell H3K9me3 promoter	0
Venous NK.cell H3K9me3 promoter	0
C-reactive protein	-0.00877475
Cord macrophage H3K9me3	-0.0190943
Venous NK.cell H3K9me3	-0.208646
Cord neutrophil H3K9me3 promoter	-0.234922
Parkinson's disease	-0.310033
Cord CD4.T.cell H3K9me3	-0.984523
Ankylosing spondylitis	-1.5836
Cord CD8.T.cell H3K9me3 promoter	-1.68622
Myasthenia gravis	-6.60129
